# Supplementary material for: Phylogenetic assessment within a species complex of a subterranean rodent (Geomys bursarius) with conservation implications for isolated subspecies
Source: J Hered. 2024 Jul 10;115(5):565–74. doi: 10.1093/jhered/esae035 (PMC11334213; doi:10.1093/jhered/esae035)
Supplement: esae035_suppl_Supplementary_Materials [file esae035_suppl_supplementary_materials.zip]

Archive with 2 entries (2 files):
- 2024_6_10_Alexander_gophermtDNA_Supplemental.docx
- Sample_and_file_information.csv
