# Supplementary material for: Phylogenetic assessment within a species complex of a subterranean rodent (Geomys bursarius) with conservation implications for isolated subspecies
Source: J Hered. 2024 Jul 10;115(5):565–74. doi: 10.1093/jhered/esae035 (PMC11334213; doi:10.1093/jhered/esae035)
Supplement: esae035_suppl_Supplementary_Materials [file esae035_suppl_supplementary_materials.zip › Sample_and_file_information.csv]

Fasta sample	INHS Catalog ID	Genus	Species	Subspecies	Sex	Longitude	Latitude	State	County	Common Location	Year	Month	Collectors	SRA accession ID	Cyt-b GenBank accession ID	BAM file	Index	Total Passing Filter Reads	Passing Filter Read Percent > Q30	minimum coverage	maximum coverage	average coverage (depth)	average breadth coverage
G_b_bursarius_Iowa1	1617	Geomys	bursarius	bursarius	F	-95.102178	43.422269	Iowa	Dickinson	Spirit Lake	1940	July	NA	SAMN41528531	PP848353	5689_SN_6_1.dup.filt.srt.bam	GACACTAC-GACCTGTA	10013245	89.3	0	161126	4970	95.56
G_b_illinoensis_Illinois1	1649	Geomys	bursarius	illinoensis	F	-88.779549	41.285509	Illinois	La Salle	2.5 mi S, 3 mi E Ottawa	1950	September	C. A. McLaughlin	SAMN41528532	PP848354	Nathan_6_2.dup.filt.srt.bam	TGCATACA-ATGTAACT	11971254	89.76	0	293080	4499	92.84
G_b_illinoensis_Illinois2	1651	Geomys	bursarius	illinoensis	F	-89.316286	40.149517	Illinois	Logan	2 mi E Lincoln	1950	February	C. A. McLaughlin	SAMN41528533	PP848355	Nathan_6_3.dup.filt.srt.bam	CAGTCTGG-GTTTCAGA	9712126	89.38	0	91421	4472	95.72
G_b_illinoensis_Illinois3	1653	Geomys	bursarius	illinoensis	F	-88.982794	39.765494	Illinois	Macon	3 mi S, 2 mi W Decatur	1950	September	C. A. McLaughlin	SAMN41528534	PP848356	Nathan_5689-SN-6_4-TGGCACCT-CACAGGAT.dup.filt.srt.bam	TGGCACCT-CACAGGAT	13779074	90.12	0	380377	5587	96.27
G_b_illinoensis_Illinois4	1668	Geomys	bursarius	illinoensis	F	-89.171651	40.297126	Illinois	McLean	1 mi S McLean	1951	September	Richard J. DeJarld	SAMN41528535	PP848357	Nathan_5689-SN-6_5-CAAGGTGA-TCAAAAAG.dup.filt.srt.bam	CAAGGTGA-TCAAAAAG	10247968	89.38	0	344100	5388	96.59
G_b_illinoensis_Illinois5	1672	Geomys	bursarius	illinoensis	F	-90.153219	39.784225	Illinois	Morgan	Strawns Crossing, 5 mi NE Jacksonville	1950	February	C. A. McLaughlin	SAMN41528536	PP848358	Nathan_5689-SN-6_6-AAAGATAC-CGGTGGTA.dup.filt.srt.bam	AAAGATAC-CGGTGGTA	13558645	90.09	0	477292	5753	96.46
G_b_illinoensis_Illinois6	1676	Geomys	bursarius	illinoensis	M	-89.998205	38.591801	Illinois	St. Clair	4 mi W O'Fallon	1949	September	C. A. McLaughlin	SAMN41528537	PP848359	Nathan_5689-SN-6_7-TGGAGCTG-TATGCTGC.dup.filt.srt.bam	TGGAGCTG-TATGCTGC	7947163	89.56	0	90667	4872	96.35
G_b_major_Kansas1	1869	Geomys	bursarius	major	F	-97.68666	38.55923	Kansas	McPherson	Smoky Hill River, 1 mi S, 0.5 mi W Lindsborg	1945	September	D. F. Hoffmeister	SAMN41528538	PP848360	Nathan_5689-SN-6_8-CCAGCATA-AGAAGACT.dup.filt.srt.bam	CCAGCATA-AGAAGACT	9429048	89.62	0	133595	5140	96.33
G_b_majusculus_Kansas1	1873	Geomys	bursarius	majusculus	M	-95.3485	39.03843	Kansas	Douglas	5.5 mi W, 4.5 mi N Lawrence, 825 ft elev	1947	December	E. K. Schroeder	SAMN41528539	PP848361	Nathan_5689-SN-6_9-GTGCTTAT-TAGCTGCC.dup.filt.srt.bam	GTGCTTAT-TAGCTGCC	17042168	88.65	0	62539	4080	96.14
G_b_jugossicularis_Kansas1	1876	Geomys	jugossicularis	NA	F	-100.77811	37.13777	Kansas	Seward	1 mi E Arkalon	1934	November	Long and Hasfie	SAMN41528540	PP848362	Nathan_5689-SN-6_10-ACAGTCTC-AGCGAATG.dup.filt.srt.bam	ACAGTCTC-AGCGAATG	11470938	89.67	0	114179	4298	95.67
G_b_jugossicularis_Kansas2	1877	Geomys	jugossicularis	NA	M	-100.77811	37.13777	Kansas	Seward	1 mi E Arkalon	1934	November	Long and Hasfie	SAMN41528541	PP848363	Nathan_5689-SN-6_11-TTTCATAG-GTTGGACT.dup.filt.srt.bam	TTTCATAG-GTTGGACT	11654450	89.39	0	104871	4277	96.00
G_b_majusculus_Kansas2	24225	Geomys	bursarius	majusculus	F	-96.16497	37.96889	Kansas	Greenwood	0.5 mi S Hamilton	1943	October	G. C. Rinker	SAMN41528542	PP848364	Nathan_5689-SN-6_12-TTACGGTG-AAACCGTC.dup.filt.srt.bam	TTACGGTG-AAACCGTC	16996177	88.92	0	148421	4702	95.91
G_b_majusculus_Missouri1	24229	Geomys	bursarius	majusculus	F	-94.913153	39.715292	Missouri	Buchanan	5 mi SW St. Joseph	1946	September	A. Brohn	SAMN41528543	PP848365	Nathan_5689-SN-6_13-AATGCAAA-AATAACGT.dup.filt.srt.bam	AATGCAAA-AATAACGT	13619278	88.45	0	90271	4746	96.79
G_b_illinoensis_Indiana1	24232	Geomys	bursarius	illinoensis	F	-87.256811	41.158723	Indiana	Jasper-Newton	1 mi E Roselawn, county line	1951	April	W. W. Goodpaster	SAMN41528544	PP848366	Nathan_5689-SN-6_14-AAGAAATC-TTCTTGAA.dup.filt.srt.bam	AAGAAATC-TTCTTGAA	12133369	90.06	0	47775	4472	96.38
G_b_illinoensis_Illinois7	26720	Geomys	bursarius	illinoensis	F	-89.020684	40.76612	Illinois	Woodford	1 mi S Panola	1961	October	E. S. Jones	SAMN41528545	PP848367	Nathan_5689-SN-6_15-TGCTTTAT-GGCAGATC.dup.filt.srt.bam	TGCTTTAT-GGCAGATC	12996019	90.32	0	48487	4592	96.90
G_b_illinoensis_Illinois8	32744	Geomys	bursarius	illinoensis	F	-89.362325	41.024892	Illinois	Marshall	2 mi E Lacon	1965	October	John Neil Jensen and Robert Klapper	SAMN41528546	PP848368	Nathan_5689-SN-6_16-AATCGTTA-CTATGTTA.dup.filt.srt.bam	AATCGTTA-CTATGTTA	13732784	89.91	0	79077	4945	96.64
G_b_major_Oklahoma1	40786	Geomys	bursarius	major	F	-97.112277	36.1072	Oklahoma	Payne	0.5 mi S, 3 mi W Stillwater	1969	January	D. R. Vance	SAMN41528547	PP848369	Nathan_5689-SN-6_17-GTCTACAT-GTTGACGC.dup.filt.srt.bam	GTCTACAT-GTTGACGC	12602822	89.07	0	273168	5761	96.69
G_b_bursarius_Iowa2	47143	Geomys	bursarius	bursarius	M	-93.112195	41.661965	Iowa	Jasper	4 mi SW Newton, Palo Alto Township	1972	November	W. W. Goodpaster	SAMN41528548	PP848370	Nathan_5689-SN-6_18-CGCTGCTC-ATCTACGA.dup.filt.srt.bam	CGCTGCTC-ATCTACGA	18854316	89.05	0	21798	2587	95.49
G_b_bursarius_Iowa3	4718	Geomys	bursarius	bursarius	F	-91.369914	41.380754	Iowa	Louisa	1 mi W Conesville	1953	May	C. A. McLaughlin (coll. D. F. Hoffmeister)	SAMN41528549	PP848371	Nathan_5689-SN-6_19-GATCAACA-CTCGACAG.dup.filt.srt.bam	GATCAACA-CTCGACAG	15868986	88.88	0	42521	4081	95.56
G_b_missouriensis_Missouri1	50124	Geomys	bursarius	missouriensis	F	-90.541075	38.640384	Missouri	St. Louis	2.5 mi SE Chesterfield	1973	October	Lance S. Ellis	SAMN41528550	PP848372	Nathan_5689-SN-6_20-CGAAGGAC-GAGGCTGC.dup.filt.srt.bam	CGAAGGAC-GAGGCTGC	15914526	86.97	0	181856	5285	95.62
G_b_major_Oklahoma2	50850	Geomys	bursarius	major	M	-99.713653	34.42347	Oklahoma	Jackson	5 mi SW Eldorado	1974	June	V. E. Diersing	SAMN41528551	PP848373	Nathan_5689-SN-6_21-GATGCCGG-CCTCGTAG.dup.filt.srt.bam	GATGCCGG-CCTCGTAG	13004506	88.05	0	131794	4886	96.68
G_b_major_Oklahoma3	50851	Geomys	bursarius	major	F	-99.713653	34.42347	Oklahoma	Jackson	5 mi SW Eldorado	1974	June	V. E. Diersing	SAMN41528552	PP848374	Nathan_5689-SN-6_22-CTACGAAG-CATAGGCA.dup.filt.srt.bam	CTACGAAG-CATAGGCA	18029352	89.68	0	28664	3385	96.84
G_b_missouriensis_Missouri2	51134	Geomys	bursarius	missouriensis	M	-90.459868	38.660784	Missouri	St. Louis	2 mi W Creve Coeur	1974	November	Lance S. Ellis	SAMN41528553	PP848375	Nathan_5689-SN-6_23-GATGCGTC-AGATGAAC.dup.filt.srt.bam	GATGCGTC-AGATGAAC	11161555	87.45	0	276362	5647	96.85
G_b_bursarius_SouthDakota1	51301	Geomys	bursarius	bursarius	F	-97.093014	43.984007	South Dakota	Lake	1.5 mi S, 1 mi E Madison	1974	October	W. & L. Goodpaster	SAMN41528554	PP848376	Nathan_5689-SN-6_24-CTACGGCA-CCGAGTAT.dup.filt.srt.bam	CTACGGCA-CCGAGTAT	11560231	89.11	0	281393	5783	96.80
G_b_industrius_Kansas1	51415	Geomys	bursarius	industrius	F	-100.18043	37.41501	Kansas	Meade	2 mi N, 0.75 mi E Fowler	1975	March	W. & L. Goodpaster	SAMN41528555	PP848377	Nathan_5689-SN-6_25-GATTCCTT-AATATTGA.dup.filt.srt.bam	GATTCCTT-AATATTGA	17584548	90.39	0	225361	5811	97.41
G_b_illinoensis_Illinois9	59103	Geomys	bursarius	illinoensis	M	-88.430877	41.369278	Illinois	Grundy	Morris	1981	April	W. W. Goodpaster	SAMN41528556	PP848378	Nathan_5689-SN-6_26-CTACTCGA-GTATACCG.dup.filt.srt.bam	CTACTCGA-GTATACCG	6548210	87.61	0	84852	4928	96.78
G_b_illinoensis_Illinois10	32807	Geomys	bursarius	illinoensis	F	-89.27349	40.758946	Illinois	Woodford	2 mi N Eureka	1963	November	R. C. Angerer	SAMN41528557	PP848379	Nathan_5689-SN-6_27-GATTCGAG-GATCCAAC.dup.filt.srt.bam	GATTCGAG-GATCCAAC	15263637	89.76	0	153691	5271	96.90
G_b_industrius_Kansas2	60213	Geomys	bursarius	industrius	F	-98.50557	38.18066	Kansas	Stafford	Quivira National Wildlife Refuge	1984	November	Jerry Meyer (W.W. Goodpaster)	SAMN41528558	PP848380	Nathan_5689-SN-6_28-AATCGGCG-AGATACGC.dup.filt.srt.bam	AATCGGCG-AGATACGC	9727005	89.43	0	332210	6238	97.28
G_b_bursarius_SouthDakota2	60290	Geomys	bursarius	bursarius	M	-97.305457	45.517462	South Dakota	Lake	13 mi N Waubay	1985	May	W.W. Goodpaster	SAMN41528559	PP848381	Nathan_5689-SN-6_29-TTCGCCGA-GGTATCTT.dup.filt.srt.bam	TTCGCCGA-GGTATCTT	9490366	88.98	0	188908	5463	97.37
G_b_illinoensis_Illinois11	7037	Geomys	bursarius	illinoensis	F	-89.118575	40.31573	Illinois	McLean	2.5 mi E McLean	1953	October	R.F. Freeman	SAMN41528560	PP848382	Nathan_5689-SN-6_30-CTGGCCTC-CCTCTGGC.dup.filt.srt.bam	CTGGCCTC-CCTCTGGC	9055840	90.13	0	50930	4373	96.52
G_b_illinoensis_Illinois12	7040	Geomys	bursarius	illinoensis	F	-89.059832	41.128465	Illinois	La Salle	0.8 mi S Lostant	1953	November	D.F. Hoffmeister	SAMN41528561	PP848383	Nathan_5689-SN-6_31-GAACTTAT-CCATTGTG.dup.filt.srt.bam	GAACTTAT-CCATTGTG	16714028	90.38	0	49410	4293	96.50
G_b_illinoensis_Illinois13	7132	Geomys	bursarius	illinoensis	M	-89.644455	39.888091	Illinois	Sangamon	3 mi N Springfield	1954	April	C.A. McLaughlin	SAMN41528562	PP848384	Nathan_5689-SN-6_32-CGTATTGG-CAAGGTAG.dup.filt.srt.bam	CGTATTGG-CAAGGTAG	14563634	90.68	0	619275	5847	96.33
G_b_illinoensis_Illinois14	7133	Geomys	bursarius	illinoensis	M	-89.272856	40.720332	Illinois	Woodford	Eureka	1952	October	C.A. McLaughlin	SAMN41528563	PP848385	Nathan_5689-SN-6_33-GAAGCACA-AAGTGCTA.dup.filt.srt.bam	GAAGCACA-AAGTGCTA	8505635	89.15	0	123317	5419	97.04
G_b_majusculus_Kansas3	7144	Geomys	bursarius	majusculus	F	-95.27908	39.00424	Kansas	Douglas	2 mi W, 2.5 mi N Lawrence	1949	October	W. Gene Frum (1093), W.H. Davis	SAMN41528564	PP848386	Nathan_5689-SN-6_34-CTTAATAC-GCCGAACG.dup.filt.srt.bam	CTTAATAC-GCCGAACG	8293961	88.22	0	55530	4461	96.18
G_b_illinoensis_Illinois15	7147	Geomys	bursarius	illinoensis	F	-90.042665	38.647191	Illinois	St. Clair	2 mi W, 2 mi S Collinsville	1954	June	C.A. McLaughlin	SAMN41528565	PP848387	Nathan_5689-SN-6_35-GAAGTCTT-TGTCCACG.dup.filt.srt.bam	GAAGTCTT-TGTCCACG	13420278	90.72	0	236149	5813	97.22
G_b_Wisconsin1	7167	Geomys	bursarius	NA	F	-91.660051	46.508774	Wisconsin	Douglas	3 mi S, 4 mi.W Brule	1954	August	C.A. McLaughlin	SAMN41528566	PP848388	Nathan_5689-SN-6_36-GAAGAGGC-GACACACT.dup.filt.srt.bam	GAAGAGGC-GACACACT	15828041	88.33	0	77746	4594	96.60
G_b_Wisconsin2	7175	Geomys	bursarius	NA	F	-92.633422	45.359451	Wisconsin	Polk	0.25 mi N Dresser	1954	August	C.A. McLaughlin	SAMN41528567	PP848389	Nathan_5689-SN-6_37-CGGATAAC-AATATGCT.dup.filt.srt.bam	CGGATAAC-AATATGCT	9737444	89.45	0	199210	5401	96.55
G_b_Wisconsin3	7182	Geomys	bursarius	NA	F	-91.500231	44.309701	Wisconsin	Trempealeau	4 mi N Acadia	1954	August	C.A. McLaughlin	SAMN41528568	PP848390	Nathan_5689-SN-6_38-GAATCTGG-TTCTCATA.dup.filt.srt.bam	GAATCTGG-TTCTCATA	7294714	89.06	0	143903	5067	96.63
G_b_Wisconsin4	7185	Geomys	bursarius	NA	M	-91.500231	44.309701	Wisconsin	Trempealeau	4 mi N Acadia	1954	August	C.A. McLaughlin	SAMN41528569	PP848391	Nathan_5689-SN-6_39-CTGATTGA-TCTGTGAT.dup.filt.srt.bam	CTGATTGA-TCTGTGAT	9050987	89.01	0	209751	5252	95.93
G_b_missouriensis_Missouri3	7532	Geomys	bursarius	missouriensis	F	-90.322894	38.507521	Missouri	St. Louis	Mehlville	1954	November	C. A. McLaughlin	SAMN41528570	PP848392	Nathan_5689-SN-6_40-AATCCGTT-CCGAACTT.dup.filt.srt.bam	AATCCGTT-CCGAACTT	11084653	89.57	0	260398	5825	96.71
G_b_dutcheri_Oklahoma1	9766	Geomys	bursarius	dutcheri	M	-97.063332	35.694203	Oklahoma	Lincoln	Wellston	1950	October	Bryan P. Glass	SAMN41528571	PP848393	Nathan_5689-SN-6_41-TGCGTACA-GTCTAACA.dup.filt.srt.bam	TGCGTACA-GTCTAACA	11313896	89.2	0	164469	5450	97.24
G_b_major_Oklahoma4	9768	Geomys	bursarius	major	F	-97.222368	34.73937	Oklahoma	Garvin	Washita River Bottom, Paul's Valley	1950	October	Bryan P. Glass	SAMN41528572	PP848394	Nathan_5689-SN-6_42-GAATCAAT-GACGCCAT.dup.filt.srt.bam	GAATCAAT-GACGCCAT	11681676	89.24	0	106819	5091	96.68
G_b_major_Oklahoma5	9769	Geomys	bursarius	major	F	-97.901367	35.05198	Oklahoma	Grady	2 mi E Chickasha	1950	August	Bryan P. Glass	SAMN41528573	PP848395	Nathan_5689-SN-6_43-TGAGTCAG-GCCAATGT.dup.filt.srt.bam	TGAGTCAG-GCCAATGT	9927613	89.43	0	71729	4657	96.18
G_b_Wisconsin5	9918	Geomys	bursarius	NA	F	-90.903087	43.085126	Wisconsin	Crawford	1 mi W Wauzeka	1955	August	C. A. McLaughlin	SAMN41528574	PP848396	Nathan_5689-SN-6_44-GAATGCTC-CCAACGTC.dup.filt.srt.bam	GAATGCTC-CCAACGTC	13096659	89.91	0	148413	5057	96.51
G_b_illinoensis_Illinois16	NA	Geomys	bursarius	illinoensis	M	-89.9915158	40.2595477	Illinois	Mason	NA	2018	August	Nathan Alexander	SAMN41528575	PP848397	Nathan_5689-SN-6_45-CTCACGAT-AATATCTG.dup.filt.srt.bam	CTCACGAT-AATATCTG	1879798	90.62	0	91094	5363	97.18
G_b_illinoensis_Illinois17	NA	Geomys	bursarius	illinoensis	M	-88.08974	41.20079	Illinois	Kankakee	NA	2018	August	Nathan Alexander	SAMN41528576	PP848398	Nathan_5689-SN-6_46-TCGGTCGA-TTATATCA.dup.filt.srt.bam	TCGGTCGA-TTATATCA	1916484	90.99	0	93786	5387	97.17
G_b_illinoensis_Illinois18	NA	Geomys	bursarius	illinoensis	F	-87.8054	41.04866	Illinois	Kankakee	NA	2019	June	Nathan Alexander	SAMN41528577	PP848399	Nathan_5689-SN-6_47-TCGGTAAG-CTGCGGAT.dup.filt.srt.bam	TCGGTAAG-CTGCGGAT	3317511	91.27	0	191313	5699	96.96
G_b_illinoensis_Illinois19	NA	Geomys	bursarius	illinoensis	F	-87.53367	41.03953	Illinois	Kankakee	NA	2019	September	Nathan Alexander	SAMN41528578	PP848400	Nathan_5689-SN-6_48-AAGATACA-GCGGCTTG.dup.filt.srt.bam	AAGATACA-GCGGCTTG	4155774	91.47	0	257075	5796	97.06
G_b_illinoensis_Illinois20	NA	Geomys	bursarius	illinoensis	F	-89.99021	40.16267	Illinois	Mason	NA	2019	September	Nathan Alexander	SAMN41528579	PP848401	Nathan_5689-SN-6_49-GTCGCTGT-GAGTTGAT.dup.filt.srt.bam	GTCGCTGT-GAGTTGAT	1402989	90.34	0	70491	5269	96.79
G_b_illinoensis_Illinois21	NA	Geomys	bursarius	illinoensis	F	-88.82534	40.45768	Illinois	McLean	NA	2019	September	Nathan Alexander	SAMN41528580	PP848402	Nathan_5689-SN-6_50-TCGGATGT-GCACTGAG.dup.filt.srt.bam	TCGGATGT-GCACTGAG	4358727	91.57	0	262946	5907	97.22
G_b_illinoensis_Illinois22	NA	Geomys	bursarius	illinoensis	M	-89.95596	40.33759	Illinois	Mason	NA	2019	August	Nathan Alexander	SAMN41528581	PP848403	Nathan_5689-SN-6_51-CGAGCCGG-GACCACCT.dup.filt.srt.bam	CGAGCCGG-GACCACCT	1629030	90.85	0	70203	5044	97.00
G_b_illinoensis_Illinois23	NA	Geomys	bursarius	illinoensis	F	-88.003547	41.067674	Illinois	Kankakee	NA	2019	June	Nathan Alexander	SAMN41528582	PP848404	Nathan_5689-SN-6_52-CGATTATC-TGGCTAGG.dup.filt.srt.bam	CGATTATC-TGGCTAGG	1950967	90.81	0	111197	5535	97.31
G_b_illinoensis_Illinois24	NA	Geomys	bursarius	illinoensis	M	-88.8363	40.53833	Illinois	McLean	NA	2019	September	Nathan Alexander	SAMN41528583	PP848405	Nathan_5689-SN-6_53-TCGAAGCT-CCTACCGG.dup.filt.srt.bam	TCGAAGCT-CCTACCGG	7520959	91.66	0	521403	5914	97.04
G_b_illinoensis_Illinois25	NA	Geomys	bursarius	illinoensis	F	-90.35133	39.91776	Illinois	Cass	NA	2019	July	Nathan Alexander	SAMN41528584	PP848406	Nathan_5689-SN-6_54-CTATCATT-GGAGGATG.dup.filt.srt.bam	CTATCATT-GGAGGATG	10608618	90.92	0	671644	6077	96.96
G_b_illinoensis_Illinois26	NA	Geomys	bursarius	illinoensis	F	-88.80657	40.49125	Illinois	McLean	NA	2019	September	Nathan Alexander	SAMN41528585	PP848407	Nathan_5689-SN-6_55-CGCGCCAA-CGCTGAAT.dup.filt.srt.bam	CGCGCCAA-CGCTGAAT	5952715	91.4	0	462499	6033	97.18
G_b_illinoensis_Illinois27	NA	Geomys	bursarius	illinoensis	F	-87.69945	41.06493	Illinois	Kankakee	NA	2018	August	Nathan Alexander	SAMN41528586	PP848408	Nathan_5689-SN-6_56-CGAACGGA-TGTGACGA.dup.filt.srt.bam	CGAACGGA-TGTGACGA	1078415	89.72	0	44673	4551	97.07
